# Supplementary material for: Reduced H3K27me3 leads to abnormal Hox gene expression in neural tube defects
Source: Epigenetics Chromatin. 2019 Dec 19;12:76. doi: 10.1186/s13072-019-0318-1 (PMC6921514; doi:10.1186/s13072-019-0318-1)
Supplement: Supplementary file 5 — Additional file 5: Table S3. Differential peaks related genes of mouse NTDs embryos of E10.5. [file 13072_2019_318_MOESM5_ESM.xlsx]

## Sheet: diffpeak
chr	peak start	peak end	gene id	symbol	description	#raw_read_1	#raw_read_2	M_value_rescaled	A_value_rescaled	-log10(p-value)
chr1	5588903	5589069	18387	Oprk1	unique_peak2	0	14	-3.61135	2.10121	3.64039
chr1	16498517	16498660	29819	Stau2	unique_peak2	1	14	-2.60678	2.6035	3.03833
chr1	16503721	16503986	29819	Stau2	unique_peak1	20	2	3.12296	3.14644	5.60081
chr1	33768245	33768361	98403	Zfp451	unique_peak1	10	2	2.18581	2.67787	3.03833
chr1	34268741	34268901	13518	Dst	unique_peak1	10	2	2.18581	2.67787	3.03833
chr1	34269722	34269895	13518	Dst	unique_peak2	0	12	-3.4049	1.99799	3.10048
chr1	34814089	34814217	214469	Fam168b	unique_peak2	0	12	-3.4049	1.99799	3.10048
chr1	34849870	34850129	226971	Plekhb2	unique_peak2	2	23	-2.69722	3.23635	3.51
chr1	37299856	37300030	269180	Inpp4a	unique_peak2	1	17	-2.86982	2.73502	3.7876
chr1	41174291	41174446	74897	4930448I06Rik	unique_peak1	8	0	3.47995	1.73997	3.61236
chr1	53457555	53457650	627872	Dnah7a	unique_peak1	7	0	3.30925	1.65462	3.31133
chr1	54557244	54557437	241062	Pgap1	unique_peak2	1	14	-2.60678	2.6035	3.03833
chr1	55174427	55174581	74013	Rftn2	unique_peak1	11	2	2.31192	2.74092	3.285
chr1	59258146	59258274	271697	Cdk15	unique_peak1	10	1	2.77078	2.38539	3.64039
chr1	64532857	64533237	12912	Creb1	unique_peak2	9	36	-1.57681	4.42105	3.02796
chr1	64792602	64792773	241075	Plekhm3	unique_peak2	1	15	-2.69989	2.65005	3.285
chr1	72265880	72266075	111175	Pecr	unique_peak1	10	1	2.77078	2.38539	3.64039
chr1	74082829	74082973	21961	Tns1	unique_peak1	8	0	3.47995	1.73997	3.61236
chr1	74422833	74423197	22349	Vil1	unique_peak2	5	28	-1.96567	3.87515	3.23081
chr1	75474651	75474838	74241	Chpf	unique_peak2	1	14	-2.60678	2.6035	3.03833
chr1	75529959	75530180	71728	Stk11ip	unique_peak2	1	19	-3.02182	2.81102	3.75443
chr1	85670345	85670519	20684	Sp100	unique_peak1	9	1	2.63264	2.31632	3.10048
chr1	86179012	86179181	78795	Armc9	unique_peak2	0	12	-3.4049	1.99799	3.10048
chr1	87015781	87015962	208718	Dis3l2	unique_peak2	0	14	-3.61135	2.10121	3.64039
chr1	88229994	88230640	100040766	Mroh2a	unique_peak2	31	82	-1.05665	5.84671	3.50593
chr1	91425948	91426092	18627	Per2	unique_peak2	0	13	-3.51182	2.05145	3.36932
chr1	92619837	92620061	257890	Olfr12	unique_peak2	0	13	-3.51182	2.05145	3.36932
chr1	119937831	119937981	226356	Cfap221	unique_peak1	11	2	2.31192	2.74092	3.285
chr1	127433042	127433215	107895	Mgat5	unique_peak2	1	15	-2.69989	2.65005	3.285
chr1	130462641	130462793	13136	Cd55	unique_peak2	1	14	-2.60678	2.6035	3.03833
chr1	132527234	132527385	21367	Cntn2	unique_peak1	10	0	3.77078	1.88539	4.51545
chr1	132588119	132588351	269116	Nfasc	unique_peak2	1	14	-2.60678	2.6035	3.03833
chr1	134223988	134224174	11539	Adora1	unique_peak2	1	18	-2.94782	2.77402	3.498
chr1	134331282	134331408	68507	Ppfia4	unique_peak2	0	12	-3.4049	1.99799	3.10048
chr1	134893475	134893600	329251	Ppp1r12b	unique_peak1	6	0	3.11572	1.55786	3.0103
chr1	153269128	153269351	226519	Lamc1	unique_peak2	1	14	-2.60678	2.6035	3.03833
chr1	156667033	156667235	30935	Tor3a	unique_peak2	1	16	-2.78736	2.69378	3.53488
chr1	160964931	160965100	381305	Rc3h1	unique_peak1	14	3	2.22028	3.11014	3.11807
chr1	168164438	168164574	18514	Pbx1	unique_peak1	10	2	2.18581	2.67787	3.03833
chr1	181932060	181932225	13800	Enah	unique_peak1	10	2	2.18581	2.67787	3.03833
chr1	185540744	185540904	100124483	Mir297c	unique_peak1	11	2	2.31192	2.74092	3.285
chr1	189899058	189899264	226830	Smyd2	unique_peak2	0	12	-3.4049	1.99799	3.10048
chr1	190949156	190949367	226841	Vash2	unique_peak2	1	15	-2.69989	2.65005	3.285
chr1	190978183	190978335	226841	Vash2	unique_peak2	1	17	-2.86982	2.73502	3.7876
chr1	193347119	193347291	215303	Camk1g	unique_peak2	0	13	-3.51182	2.05145	3.36932
chr10	4432708	4432837	73419	1700052N19Rik	unique_peak1	10	2	2.18581	2.67787	3.03833
chr10	7192351	7192586	215748	Cnksr3	unique_peak2	1	16	-2.78736	2.69378	3.53488
chr10	8295014	8295215	338362	Ust	unique_peak2	0	16	-3.79193	2.1915	4.18809
chr10	11411056	11411234	13853	Epm2a	unique_peak2	1	15	-2.69989	2.65005	3.285
chr10	21898448	21898644	20393	Sgk1	unique_peak1	12	2	2.42792	2.79892	3.53488
chr10	26842260	26842442	73910	Arhgap18	unique_peak1	9	1	2.63264	2.31632	3.10048
chr10	43365793	43365985	71365	Pdss2	unique_peak2	0	15	-3.70446	2.14777	3.91339
chr10	58281660	58281822	70297	Gcc2	unique_peak1	12	3	2.01289	3.00644	3.03428
chr10	59222957	59223366	268301	Sowahc	unique_peak2	6	31	-1.88428	4.05786	3.08023
chr10	59371284	59371425	18451	P4ha1	unique_peak1	10	1	2.77078	2.38539	3.64039
chr10	60113416	60113645	94214	Spock2	unique_peak2	0	14	-3.61135	2.10121	3.64039
chr10	60218788	60219048	53374	Chst3	unique_peak2	1	16	-2.78736	2.69378	3.53488
chr10	60317537	60317681	22295	Cdh23	unique_peak2	0	13	-3.51182	2.05145	3.36932
chr10	60740558	60740702	71279	Slc29a3	unique_peak1	9	0	3.63264	1.81632	3.91339
chr10	61373985	61374158	27355	Pald1	common_peak1	31	11	1.73342	4.45167	4.1052
chr10	61374006	61374179	27355	Pald1	common_peak2	32	11	1.77802	4.47397	4.30187
chr10	62223806	62223943	70423	Tspan15	unique_peak1	12	3	2.01289	3.00644	3.03428
chr10	70536818	70536955	71721	Fam13c	unique_peak1	6	0	3.11572	1.55786	3.0103
chr10	76617500	76617684	12834	Col6a2	unique_peak1	13	2	2.53533	2.85263	3.7876
chr10	78179158	78179391	110816	Pwp2	unique_peak2	2	21	-2.57169	3.17359	3.05312
chr10	79540789	79541029	70427	Mier2	unique_peak2	0	15	-3.70446	2.14777	3.91339
chr10	79687746	79687907	216150	Cdc34	unique_peak2	0	15	-3.70446	2.14777	3.91339
chr10	79788617	79788790	100568459	Bc1	unique_peak2	1	14	-2.60678	2.6035	3.03833
chr10	79788617	79788790	73106	Prss57	unique_peak2	1	14	-2.60678	2.6035	3.03833
chr10	80004808	80005085	100568459	Bc1	unique_peak2	1	24	-3.34375	2.97198	5.06563
chr10	80004808	80005085	27403	Abca7	unique_peak2	1	24	-3.34375	2.97198	5.06563
chr10	80356472	80356615	100568459	Bc1	unique_peak2	1	17	-2.86982	2.73502	3.7876
chr10	80356472	80356615	216166	Plk5	unique_peak2	1	17	-2.86982	2.73502	3.7876
chr10	80896969	80897147	432478	Tmprss9	unique_peak2	1	15	-2.69989	2.65005	3.285
chr10	81245946	81246093	103406	Zfr2	unique_peak2	0	13	-3.51182	2.05145	3.36932
chr10	81338130	81338355	209047	Gipc3	unique_peak2	1	15	-2.69989	2.65005	3.285
chr10	84818085	84818220	71137	Rfx4	unique_peak1	12	1	3.01289	2.50644	4.18809
chr10	86227674	86227856	27204	Syn3	unique_peak2	0	12	-3.4049	1.99799	3.10048
chr10	91005924	91006058	11783	Apaf1	unique_peak1	10	1	2.77078	2.38539	3.64039
chr10	93300139	93300272	13713	Elk3	unique_peak1	9	0	3.63264	1.81632	3.91339
chr10	94547972	94548134	319880	Tmcc3	unique_peak1	9	1	2.63264	2.31632	3.10048
chr10	97736361	97736501	100038699	Gm10754	unique_peak1	9	0	3.63264	1.81632	3.91339
chr10	117698660	117698798	17246	Mdm2	unique_peak1	9	0	3.63264	1.81632	3.91339
chr10	120978127	120978270	380664	Lemd3	unique_peak2	0	13	-3.51182	2.05145	3.36932
chr10	121740211	121740361	270802	BC048403	unique_peak2	1	16	-2.78736	2.69378	3.53488
chr10	126887546	126887702	68876	Xrcc6bp1	unique_peak2	0	13	-3.51182	2.05145	3.36932
chr10	127668028	127668479	72243	1700012D01Rik	unique_peak2	11	43	-1.56255	4.67816	3.36246
chr11	5062029	5062327	78926	Gas2l1	unique_peak2	1	23	-3.28486	2.94253	4.80008
chr11	5147968	5148180	140703	Emid1	unique_peak2	1	14	-2.60678	2.6035	3.03833
chr11	5969781	5969928	12323	Camk2b	unique_peak2	0	13	-3.51182	2.05145	3.36932
chr11	6213635	6213847	237636	Npc1l1	unique_peak1	11	0	3.89688	1.94844	4.81648
chr11	6397856	6398000	52915	Zmiz2	unique_peak2	1	15	-2.69989	2.65005	3.285
chr11	6585933	6586066	216527	Ccm2	unique_peak1	12	3	2.01289	3.00644	3.03428
chr11	26087367	26087533	70626	5730522E02Rik	unique_peak1	7	0	3.30925	1.65462	3.31133
chr11	33822621	33822764	70357	Kcnip1	unique_peak2	0	12	-3.4049	1.99799	3.10048
chr11	44562968	44563119	74315	Rnf145	unique_peak2	1	15	-2.69989	2.65005	3.285
chr11	46145077	46145252	11492	Adam19	unique_peak2	1	15	-2.69989	2.65005	3.285
chr11	52369693	52369841	22333	Vdac1	unique_peak1	10	1	2.77078	2.38539	3.64039
chr11	54007728	54007989	30805	Slc22a4	unique_peak2	3	23	-2.28029	3.44482	3.02404
chr11	57668921	57669107	171212	Galnt10	unique_peak2	0	12	-3.4049	1.99799	3.10048
chr11	58380084	58380233	70163	Lypd8	unique_peak2	0	12	-3.4049	1.99799	3.10048
chr11	60277663	60277821	216810	Tom1l2	unique_peak1	12	1	3.01289	2.50644	4.18809
chr11	61072304	61072480	16515	Kcnj12	unique_peak1	11	1	2.89688	2.44844	3.91339
chr11	61684200	61684563	233836	Slc5a11	unique_peak2	4	27	-2.17928	3.71771	3.43979
chr11	61684200	61684563	69640	Fam83g	unique_peak2	4	27	-2.17928	3.71771	3.43979
chr11	61707904	61708057	233836	Slc5a11	unique_peak2	0	12	-3.4049	1.99799	3.10048
chr11	61707904	61708057	69640	Fam83g	unique_peak2	0	12	-3.4049	1.99799	3.10048
chr11	68217468	68217630	18208	Ntn1	unique_peak2	0	13	-3.51182	2.05145	3.36932
chr11	69315169	69315474	216846	Cntrob	unique_peak2	3	23	-2.28029	3.44482	3.02404
chr11	69435518	69435724	327954	Dnah2	unique_peak2	1	14	-2.60678	2.6035	3.03833
chr11	70096308	70096523	11890	Asgr2	unique_peak2	1	14	-2.60678	2.6035	3.03833
chr11	72467782	72467936	216892	Spns2	unique_peak1	8	0	3.47995	1.73997	3.61236
chr11	74638907	74639057	432582	E130309D14Rik	unique_peak1	13	1	3.12029	2.56014	4.4643
chr11	75451911	75452103	192652	Wdr81	unique_peak2	1	15	-2.69989	2.65005	3.285
chr11	75794792	75795076	13447	Doc2b	unique_peak2	1	17	-2.86982	2.73502	3.7876
chr11	76260476	76260620	18230	Nxn	common_peak2	0	12	-3.4049	1.99799	3.10048
chr11	76366925	76367087	18230	Nxn	unique_peak2	1	14	-2.60678	2.6035	3.03833
chr11	79029089	79029338	16706	Ksr1	unique_peak2	3	23	-2.28029	3.44482	3.02404
chr11	79029089	79029338	790910	Gm11201	unique_peak2	3	23	-2.28029	3.44482	3.02404
chr11	79340194	79340352	18015	Nf1	unique_peak2	0	12	-3.4049	1.99799	3.10048
chr11	79640257	79640412	268451	Rab11fip4	unique_peak2	0	12	-3.4049	1.99799	3.10048
chr11	80496212	80496399	338367	Myo1d	unique_peak2	0	13	-3.51182	2.05145	3.36932
chr11	80550514	80550647	338367	Myo1d	unique_peak2	0	12	-3.4049	1.99799	3.10048
chr11	84827157	84827315	192970	Dhrs11	unique_peak1	11	2	2.31192	2.74092	3.285
chr11	87515979	87516133	83560	Tex14	unique_peak1	9	1	2.63264	2.31632	3.10048
chr11	88629548	88629738	76626	Msi2	unique_peak2	0	12	-3.4049	1.99799	3.10048
chr11	94494085	94494209	71889	Epn3	unique_peak1	10	2	2.18581	2.67787	3.03833
chr11	94997872	94998080	217124	Ppp1r9b	unique_peak2	1	14	-2.60678	2.6035	3.03833
chr11	96795472	96795701	12412	Cbx1	unique_peak1	12	2	2.42792	2.79892	3.53488
chr11	96795472	96795701	629750	Gm11517	unique_peak1	12	2	2.42792	2.79892	3.53488
chr11	97013533	97013683	99526	Usp53	unique_peak2	0	12	-3.4049	1.99799	3.10048
chr11	97041153	97041512	69297	Lrrc46	common_peak1	36	17	1.35887	4.84936	3.31196
chr11	97051950	97052185	71240	Osbpl7	unique_peak2	1	14	-2.60678	2.6035	3.03833
chr11	97525225	97525394	56013	Srcin1	unique_peak2	1	14	-2.60678	2.6035	3.03833
chr11	97695849	97696266	22658	Pcgf2	unique_peak2	8	36	-1.72951	4.3447	3.34305
chr11	98327949	98328339	18013	Neurod2	unique_peak2	4	30	-2.32612	3.79114	4.09376
chr11	98754408	98754607	21833	Thra	unique_peak2	1	14	-2.60678	2.6035	3.03833
chr11	98810179	98810331	192160	Casc3	unique_peak2	0	14	-3.61135	2.10121	3.64039
chr11	98922433	98922608	23834	Cdc6	unique_peak2	0	12	-3.4049	1.99799	3.10048
chr11	100350689	100350819	15114	Hap1	unique_peak1	9	0	3.63264	1.81632	3.91339
chr11	102080755	102080893	50997	Mpp2	unique_peak2	1	14	-2.60678	2.6035	3.03833
chr11	102146744	102146896	217214	Nags	unique_peak1	10	1	2.77078	2.38539	3.64039
chr11	102285188	102285337	72053	Tmub2	unique_peak2	1	14	-2.60678	2.6035	3.03833
chr11	102309057	102309229	21429	Ubtf	unique_peak2	1	14	-2.60678	2.6035	3.03833
chr11	102763006	102763154	11488	Adam11	unique_peak2	0	15	-3.70446	2.14777	3.91339
chr11	103104236	103104374	67131	Acbd4	unique_peak1	9	1	2.63264	2.31632	3.10048
chr11	103196832	103197028	57778	Fmnl1	unique_peak2	1	15	-2.69989	2.65005	3.285
chr11	103374577	103374727	353047	Plekhm1	unique_peak2	0	14	-3.61135	2.10121	3.64039
chr11	103742795	103742937	22412	Wnt9b	unique_peak2	0	14	-3.61135	2.10121	3.64039
chr11	107790187	107790309	54377	Cacng4	unique_peak1	6	0	3.11572	1.55786	3.0103
chr11	108934031	108934214	12006	Axin2	unique_peak2	0	12	-3.4049	1.99799	3.10048
chr11	109454736	109454907	104681	Slc16a6	unique_peak2	0	14	-3.61135	2.10121	3.64039
chr11	109517232	109517384	74008	Arsg	unique_peak2	0	12	-3.4049	1.99799	3.10048
chr11	113832154	113832307	237979	Sdk2	unique_peak2	0	12	-3.4049	1.99799	3.10048
chr11	114051013	114051264	237979	Sdk2	unique_peak2	2	21	-2.57169	3.17359	3.05312
chr11	115359534	115359680	217310	Hid1	unique_peak2	0	12	-3.4049	1.99799	3.10048
chr11	115427271	115427499	70382	Kctd2	unique_peak2	1	17	-2.86982	2.73502	3.7876
chr11	115591108	115591250	260302	Gga3	unique_peak2	0	12	-3.4049	1.99799	3.10048
chr11	115916651	115916782	170472	Recql5	unique_peak1	9	1	2.63264	2.31632	3.10048
chr11	115977878	115978051	192897	Itgb4	unique_peak2	1	15	-2.69989	2.65005	3.285
chr11	115979524	115979805	192897	Itgb4	unique_peak2	1	20	-3.09221	2.84621	4.01305
chr11	116076897	116077129	70450	Unc13d	unique_peak2	2	22	-2.63582	3.20565	3.28004
chr11	116370709	116370887	217340	Rnf157	unique_peak1	10	0	3.77078	1.88539	4.51545
chr11	116580817	116580988	217342	Ube2o	unique_peak2	0	12	-3.4049	1.99799	3.10048
chr11	118056612	118056831	69926	Dnah17	unique_peak2	1	15	-2.69989	2.65005	3.285
chr11	118355169	118355355	21858	Timp2	unique_peak2	1	16	-2.78736	2.69378	3.53488
chr11	118486723	118486906	217364	Engase	unique_peak2	1	14	-2.60678	2.6035	3.03833
chr11	120611019	120611232	68671	Pcyt2	unique_peak2	0	14	-3.61135	2.10121	3.64039
chr11	120951625	120951750	80879	Slc16a3	unique_peak1	10	2	2.18581	2.67787	3.03833
chr12	3983397	3983593	668212	Efr3b	unique_peak2	1	14	-2.60678	2.6035	3.03833
chr12	4834719	4834850	14226	Fkbp1b	unique_peak1	6	0	3.11572	1.55786	3.0103
chr12	16781807	16781989	268527	Greb1	unique_peak2	0	13	-3.51182	2.05145	3.36932
chr12	21417304	21417481	22630	Ywhaq	unique_peak2	0	13	-3.51182	2.05145	3.36932
chr12	24577939	24578122	195733	Grhl1	unique_peak2	1	15	-2.69989	2.65005	3.285
chr12	31536956	31537089	23985	Slc26a4	unique_peak1	6	0	3.11572	1.55786	3.0103
chr12	45067403	45067524	217517	Stxbp6	unique_peak1	9	1	2.63264	2.31632	3.10048
chr12	55420451	55420630	100316807	Mir1198	unique_peak2	1	15	-2.69989	2.65005	3.285
chr12	59095848	59095996	338320	Mia2	unique_peak1	9	1	2.63264	2.31632	3.10048
chr12	67059330	67059719	320772	Mdga2	unique_peak1	92	55	1.05722	6.33597	5.26499
chr12	72113063	72113201	73936	Ccdc175	unique_peak1	6	0	3.11572	1.55786	3.0103
chr12	76032404	76032633	319565	Syne2	unique_peak2	1	14	-2.60678	2.6035	3.03833
chr12	76628660	76628807	20741	Sptb	unique_peak2	0	13	-3.51182	2.05145	3.36932
chr12	79808472	79808674	19363	Rad51b	unique_peak2	1	20	-3.09221	2.84621	4.01305
chr12	80112244	80112367	12192	Zfp36l1	unique_peak1	10	2	2.18581	2.67787	3.03833
chr12	80225532	80225702	109711	Actn1	unique_peak2	1	15	-2.69989	2.65005	3.285
chr12	80257352	80257520	109711	Actn1	unique_peak1	12	3	2.01289	3.00644	3.03428
chr12	80720928	80721093	217682	Plekhd1	unique_peak2	0	16	-3.79193	2.1915	4.18809
chr12	81957747	81957866	54604	Pcnx	unique_peak1	10	1	2.77078	2.38539	3.64039
chr12	83268037	83268224	70127	Dpf3	unique_peak2	1	14	-2.60678	2.6035	3.03833
chr12	83486431	83486839	70127	Dpf3	unique_peak2	4	33	-2.45939	3.85777	4.76955
chr12	84870553	84870711	16998	Ltbp3	unique_peak2	1	17	-2.86982	2.73502	3.7876
chr12	86039886	86040046	330010	Ttll10	unique_peak2	0	12	-3.4049	1.99799	3.10048
chr12	86740963	86741194	627607	Lrrc74a	unique_peak2	2	22	-2.63582	3.20565	3.28004
chr12	86743394	86743528	627607	Lrrc74a	unique_peak1	9	1	2.63264	2.31632	3.10048
chr12	86884075	86884393	238330	Irf2bpl	unique_peak2	5	27	-1.91504	3.84983	3.02827
chr12	86947263	86947402	217732	Cipc	unique_peak2	0	12	-3.4049	1.99799	3.10048
chr12	91660430	91660567	108800	Ston2	unique_peak1	6	0	3.11572	1.55786	3.0103
chr12	102185238	102185418	238384	Slc24a4	unique_peak1	9	1	2.63264	2.31632	3.10048
chr12	102233101	102233296	238384	Slc24a4	unique_peak2	0	15	-3.70446	2.14777	3.91339
chr12	108241326	108241687	668158	Ccdc85c	unique_peak2	4	25	-2.07236	3.66426	3.01816
chr12	108352757	108353063	13116	Cyp46a1	unique_peak2	2	21	-2.57169	3.17359	3.05312
chr12	108409592	108409765	68519	Eml1	unique_peak1	11	0	3.89688	1.94844	4.81648
chr12	108494127	108494346	68519	Eml1	unique_peak2	0	14	-3.61135	2.10121	3.64039
chr12	111538103	111538356	217869	Eif5	unique_peak2	2	21	-2.57169	3.17359	3.05312
chr12	117151634	117151803	19276	Ptprn2	unique_peak2	1	14	-2.60678	2.6035	3.03833
chr13	20488033	20488159	140580	Elmo1	unique_peak1	10	1	2.77078	2.38539	3.64039
chr13	37908271	37908450	68750	Rreb1	unique_peak2	1	14	-2.60678	2.6035	3.03833
chr13	45567516	45567795	20238	Atxn1	unique_peak2	3	23	-2.28029	3.44482	3.02404
chr13	48663417	48663621	12022	Barx1	unique_peak2	1	14	-2.60678	2.6035	3.03833
chr13	58600530	58600688	114304	Slc28a3	unique_peak1	9	1	2.63264	2.31632	3.10048
chr13	59050580	59050711	18212	Ntrk2	unique_peak1	9	1	2.63264	2.31632	3.10048
chr13	76971245	76971314	78771	Mctp1	unique_peak1	6	0	3.11572	1.55786	3.0103
chr13	83904588	83904757	72677	2810049E08Rik	unique_peak2	1	14	-2.60678	2.6035	3.03833
chr13	95032685	95032866	218461	Pde8b	unique_peak2	1	14	-2.60678	2.6035	3.03833
chr13	96001458	96001609	75209	Sv2c	unique_peak1	9	1	2.63264	2.31632	3.10048
chr13	96637032	96637177	68018	Col4a3bp	unique_peak1	7	0	3.30925	1.65462	3.31133
chr13	98074492	98074634	110596	Arhgef28	unique_peak2	0	13	-3.51182	2.05145	3.36932
chr13	103275939	103276066	328329	Mast4	unique_peak1	7	0	3.30925	1.65462	3.31133
chr13	105249631	105249832	71816	Rnf180	unique_peak2	1	17	-2.86982	2.73502	3.7876
chr14	8104411	8104579	218699	Pxk	unique_peak1	10	1	2.77078	2.38539	3.64039
chr14	8163917	8164139	218699	Pxk	unique_peak2	0	16	-3.79193	2.1915	4.18809
chr14	14347832	14347982	16188	Il3ra	unique_peak2	0	14	-3.61135	2.10121	3.64039
chr14	19911907	19912120	14702	Gng2	unique_peak2	1	15	-2.69989	2.65005	3.285
chr14	20836672	20836896	18792	Plau	unique_peak2	1	18	-2.94782	2.77402	3.498
chr14	20838217	20838330	18792	Plau	unique_peak1	9	0	3.63264	1.81632	3.91339
chr14	21555667	21555821	54169	Kat6b	unique_peak1	12	3	2.01289	3.00644	3.03428
chr14	31138788	31139070	192187	Stab1	unique_peak2	1	25	-3.40033	3.00027	5.33258
chr14	31138788	31139070	70021	Nt5dc2	unique_peak2	1	25	-3.40033	3.00027	5.33258
chr14	33048510	33048642	545030	Wdfy4	unique_peak1	9	0	3.63264	1.81632	3.91339
chr14	35028011	35028197	14803	Grid1	unique_peak2	1	14	-2.60678	2.6035	3.03833
chr14	48199021	48199164	624367	Gm6498	unique_peak2	1	14	-2.60678	2.6035	3.03833
chr14	48199021	48199164	93834	Peli2	unique_peak2	1	14	-2.60678	2.6035	3.03833
chr14	54509372	54509581	27374	Prmt5	unique_peak2	0	12	-3.4049	1.99799	3.10048
chr14	54639451	54639639	239096	Cdh24	unique_peak2	1	14	-2.60678	2.6035	3.03833
chr14	63376072	63376228	12143	Blk	unique_peak2	1	15	-2.69989	2.65005	3.285
chr14	66814157	66814337	12934	Dpysl2	unique_peak1	10	1	2.77078	2.38539	3.64039
chr14	70442943	70443080	67065	Polr3d	unique_peak2	0	12	-3.4049	1.99799	3.10048
chr14	74878681	74878844	380916	Lrch1	unique_peak1	8	0	3.47995	1.73997	3.61236
chr14	75457017	75457164	380918	Siah3	unique_peak2	1	15	-2.69989	2.65005	3.285
chr14	77219821	77219930	239188	Enox1	unique_peak1	7	0	3.30925	1.65462	3.31133
chr14	79578820	79578994	13709	Elf1	unique_peak2	1	15	-2.69989	2.65005	3.285
chr14	99068060	99068205	77744	Bora	unique_peak1	6	0	3.11572	1.55786	3.0103
chr14	104805796	104805994	320249	D130009I18Rik	unique_peak1	14	2	2.63532	2.90262	3.75443
chr14	121302351	121302525	223255	Stk24	unique_peak2	1	14	-2.60678	2.6035	3.03833
chr14	123601412	123601595	338370	Nalcn	unique_peak2	1	15	-2.69989	2.65005	3.285
chr15	8079794	8079948	545085	Wdr70	unique_peak1	8	0	3.47995	1.73997	3.61236
chr15	11083926	11084130	239337	Adamts12	unique_peak1	12	2	2.42792	2.79892	3.53488
chr15	12232149	12232383	268783	Mtmr12	unique_peak2	1	16	-2.78736	2.69378	3.53488
chr15	18977298	18977429	320873	Cdh10	unique_peak1	7	0	3.30925	1.65462	3.31133
chr15	25984831	25985134	52521	Zfp622	unique_peak2	3	25	-2.39576	3.50256	3.46164
chr15	39756827	39757013	75766	Dcstamp	unique_peak1	10	0	3.77078	1.88539	4.51545
chr15	53281775	53281933	14042	Ext1	unique_peak1	11	2	2.31192	2.74092	3.285
chr15	55190445	55190574	97998	Deptor	unique_peak1	7	0	3.30925	1.65462	3.31133
chr15	59034242	59034418	211401	Mtss1	unique_peak2	0	13	-3.51182	2.05145	3.36932
chr15	68180235	68180436	380993	Zfat	unique_peak2	0	13	-3.51182	2.05145	3.36932
chr15	72831132	72831261	76510	Trappc9	unique_peak1	7	0	3.30925	1.65462	3.31133
chr15	73137525	73137695	239528	Ago2	unique_peak1	10	1	2.77078	2.38539	3.64039
chr15	73565105	73565271	105841	Dennd3	unique_peak2	1	14	-2.60678	2.6035	3.03833
chr15	76191145	76191372	18810	Plec	unique_peak2	1	16	-2.78736	2.69378	3.53488
chr15	76192292	76192428	18810	Plec	unique_peak2	0	13	-3.51182	2.05145	3.36932
chr15	76333978	76334232	14731	Gpaa1	unique_peak2	1	16	-2.78736	2.69378	3.53488
chr15	77789628	77789795	17886	Myh9	unique_peak2	0	13	-3.51182	2.05145	3.36932
chr15	78079250	78079396	12300	Cacng2	unique_peak2	0	12	-3.4049	1.99799	3.10048
chr15	78677753	78677982	207393	Elfn2	unique_peak2	1	16	-2.78736	2.69378	3.53488
chr15	79155194	79155338	20665	Sox10	unique_peak2	0	12	-3.4049	1.99799	3.10048
chr15	80311487	80311610	239556	Cacna1i	unique_peak1	10	2	2.18581	2.67787	3.03833
chr15	80350286	80350434	239556	Cacna1i	unique_peak2	0	13	-3.51182	2.05145	3.36932
chr15	80747687	80747808	213988	Tnrc6b	unique_peak1	9	1	2.63264	2.31632	3.10048
chr15	82331085	82331222	17939	Naga	unique_peak2	1	17	-2.86982	2.73502	3.7876
chr15	84053276	84053410	77627	Efcab6	unique_peak1	9	0	3.63264	1.81632	3.91339
chr15	84437791	84437937	72301	1810041L15Rik	unique_peak2	1	14	-2.60678	2.6035	3.03833
chr15	84785723	84785854	271305	Phf21b	unique_peak2	0	13	-3.51182	2.05145	3.36932
chr15	85581305	85581452	105975	AU022754	unique_peak2	1	15	-2.69989	2.65005	3.285
chr15	85581305	85581452	22422	Wnt7b	unique_peak2	1	15	-2.69989	2.65005	3.285
chr15	85779903	85780027	19013	Ppara	unique_peak1	8	0	3.47995	1.73997	3.61236
chr15	86495268	86495401	223754	Tbc1d22a	unique_peak2	0	12	-3.4049	1.99799	3.10048
chr15	89370355	89370765	52683	Ncaph2	unique_peak2	5	32	-2.15208	3.96835	4.07017
chr15	89533153	89533549	58234	Shank3	unique_peak2	4	32	-2.41632	3.83623	4.5421
chr15	89533551	89533761	58234	Shank3	unique_peak2	0	12	-3.4049	1.99799	3.10048
chr15	92138941	92139075	12805	Cntn1	unique_peak1	8	0	3.47995	1.73997	3.61236
chr15	93538394	93538572	106042	Prickle1	unique_peak2	0	14	-3.61135	2.10121	3.64039
chr15	98407382	98407552	73302	1700031M16Rik	unique_peak1	11	1	2.89688	2.44844	3.91339
chr15	98634048	98634212	12297	Cacnb3	unique_peak2	1	15	-2.69989	2.65005	3.285
chr15	99427148	99427385	380969	Nckap5l	unique_peak2	1	21	-3.15933	2.87977	4.27364
chr15	99427946	99428139	380969	Nckap5l	unique_peak2	1	15	-2.69989	2.65005	3.285
chr15	100936276	100936426	20273	Scn8a	unique_peak2	0	12	-3.4049	1.99799	3.10048
chr15	102241773	102241938	19411	Rarg	unique_peak2	0	13	-3.51182	2.05145	3.36932
chr15	103135751	103135920	432989	D930007P13Rik	unique_peak1	12	2	2.42792	2.79892	3.53488
chr15	103454349	103454521	105855	Nckap1l	unique_peak1	10	1	2.77078	2.38539	3.64039
chr15	103472254	103472381	105855	Nckap1l	unique_peak1	6	0	3.11572	1.55786	3.0103
chr16	3744163	3744306	74120	Zfp263	unique_peak2	1	14	-2.60678	2.6035	3.03833
chr16	10297295	10297449	13731	Emp2	unique_peak1	9	1	2.63264	2.31632	3.10048
chr16	13256804	13257017	239719	Mkl2	unique_peak2	1	16	-2.78736	2.69378	3.53488
chr16	18587762	18588023	21380	Tbx1	unique_peak2	1	21	-3.15933	2.87977	4.27364
chr16	20526274	20526497	13544	Dvl3	unique_peak2	1	16	-2.78736	2.69378	3.53488
chr16	20527295	20527438	13544	Dvl3	unique_peak2	0	12	-3.4049	1.99799	3.10048
chr16	21218034	21218214	13845	Ephb3	unique_peak2	1	14	-2.60678	2.6035	3.03833
chr16	21266842	21266995	328646	Gm16863	unique_peak1	9	0	3.63264	1.81632	3.91339
chr16	21444163	21444734	209018	Vps8	unique_peak2	11	43	-1.56255	4.67816	3.36246
chr16	23470505	23470747	17174	Masp1	unique_peak2	1	18	-2.94782	2.77402	3.498
chr16	24487482	24487665	210126	Lpp	unique_peak1	9	1	2.63264	2.31632	3.10048
chr16	31107452	31107610	100316676	Mir1195	unique_peak2	0	14	-3.61135	2.10121	3.64039
chr16	31107452	31107610	78618	Acap2	unique_peak2	0	14	-3.61135	2.10121	3.64039
chr16	31429307	31429600	71911	Bdh1	unique_peak2	2	21	-2.57169	3.17359	3.05312
chr16	33839009	33839167	16419	Itgb5	unique_peak2	0	12	-3.4049	1.99799	3.10048
chr16	33991051	33991230	545156	Kalrn	unique_peak1	13	2	2.53533	2.85263	3.7876
chr16	35437677	35437806	72599	Pdia5	unique_peak1	9	1	2.63264	2.31632	3.10048
chr16	36924565	36924743	224139	Golgb1	unique_peak2	0	13	-3.51182	2.05145	3.36932
chr16	48961351	48961470	224170	Dzip3	unique_peak1	6	0	3.11572	1.55786	3.0103
chr16	72664535	72664692	19876	Robo1	unique_peak2	1	15	-2.69989	2.65005	3.285
chr16	90496062	90496242	26559	Hunk	unique_peak2	1	15	-2.69989	2.65005	3.285
chr16	93713673	93713812	70028	Dopey2	unique_peak1	10	1	2.77078	2.38539	3.64039
chr16	96524833	96524974	18546	Pcp4	unique_peak1	6	0	3.11572	1.55786	3.0103
chr17	12423731	12423955	20519	Slc22a3	unique_peak2	1	15	-2.69989	2.65005	3.285
chr17	14850627	14850799	71682	Wdr27	unique_peak1	11	1	2.89688	2.44844	3.91339
chr17	23868206	23868591	57256	Prss21	unique_peak2	7	33	-1.77822	4.19835	3.11714
chr17	24596826	24597149	22084	Tsc2	unique_peak2	4	28	-2.22991	3.74303	3.6551
chr17	24695123	24695286	11692	Gfer	unique_peak2	0	13	-3.51182	2.05145	3.36932
chr17	24701010	24701230	213773	Tbl3	unique_peak2	1	15	-2.69989	2.65005	3.285
chr17	25380071	25380262	58226	Cacna1h	unique_peak2	1	14	-2.60678	2.6035	3.03833
chr17	27101165	27101373	16440	Itpr3	unique_peak2	0	13	-3.51182	2.05145	3.36932
chr17	27498329	27498463	268934	Grm4	unique_peak2	0	13	-3.51182	2.05145	3.36932
chr17	28186631	28186848	224656	Zfp523	unique_peak2	1	15	-2.69989	2.65005	3.285
chr17	28276638	28276791	19015	Ppard	unique_peak1	9	1	2.63264	2.31632	3.10048
chr17	30005073	30005473	21769	Zfand3	unique_peak2	6	31	-1.88428	4.05786	3.08023
chr17	30597630	30597758	109801	Glo1	unique_peak1	9	1	2.63264	2.31632	3.10048
chr17	30957805	30957962	52020	Umodl1	unique_peak1	8	0	3.47995	1.73997	3.61236
chr17	32316159	32316379	56399	Akap8	unique_peak2	2	24	-2.75611	3.2658	3.74275
chr17	32965823	32965990	224691	Zfp472	unique_peak2	0	12	-3.4049	1.99799	3.10048
chr17	34045895	34046130	12815	Col11a2	unique_peak2	1	14	-2.60678	2.6035	3.03833
chr17	34577447	34577703	18132	Notch4	unique_peak2	1	17	-2.86982	2.73502	3.7876
chr17	34686575	34686735	81877	Tnxb	unique_peak1	11	2	2.31192	2.74092	3.285
chr17	34871148	34871297	26440	Psma1	unique_peak1	10	0	3.77078	1.88539	4.51545
chr17	35244138	35244296	53817	Ddx39b	unique_peak2	1	14	-2.60678	2.6035	3.03833
chr17	35866502	35866648	76448	Ppp1r18	unique_peak2	1	16	-2.78736	2.69378	3.53488
chr17	45516886	45517014	224805	Aars2	unique_peak1	7	0	3.30925	1.65462	3.31133
chr17	46443009	46443255	140810	Ttbk2	unique_peak2	3	24	-2.33918	3.47427	3.24128
chr17	49615080	49615579	319991	Kif6	unique_peak2	8	43	-1.97948	4.46969	4.70185
chr17	50528973	50529141	224860	Plcl2	unique_peak1	10	1	2.77078	2.38539	3.64039
chr17	51832269	51832509	20230	Satb1	unique_peak2	1	14	-2.60678	2.6035	3.03833
chr17	56009209	56009425	68047	Mpnd	unique_peak2	1	15	-2.69989	2.65005	3.285
chr17	56458978	56459131	19280	Ptprs	unique_peak2	1	14	-2.60678	2.6035	3.03833
chr17	56565133	56565355	224902	Safb2	unique_peak2	1	16	-2.78736	2.69378	3.53488
chr17	56754415	56754613	18188	Nrtn	unique_peak2	1	14	-2.60678	2.6035	3.03833
chr17	62737518	62737625	13640	Efna5	unique_peak1	22	8	1.66984	4.00485	3.04994
chr17	67222579	67222721	19274	Ptprm	unique_peak1	10	2	2.18581	2.67787	3.03833
chr17	67925966	67926150	268970	Arhgap28	unique_peak2	1	14	-2.60678	2.6035	3.03833
chr17	71717363	71717493	320159	Fam179a	unique_peak2	0	12	-3.4049	1.99799	3.10048
chr17	71826659	71826815	78785	Clip4	unique_peak2	0	12	-3.4049	1.99799	3.10048
chr17	72920967	72921105	77889	Lbh	unique_peak2	0	17	-3.87439	2.23273	4.4643
chr17	80703007	80703189	225028	Map4k3	unique_peak1	12	2	2.42792	2.79892	3.53488
chr17	80953635	80953829	68027	Tmem178	unique_peak1	11	2	2.31192	2.74092	3.285
chr17	85370514	85370708	73582	Camkmt	unique_peak2	0	16	-3.79193	2.1915	4.18809
chr17	87370356	87370487	225049	Ttc7	unique_peak2	0	13	-3.51182	2.05145	3.36932
chr17	90496526	90496648	18189	Nrxn1	unique_peak1	6	0	3.11572	1.55786	3.0103
chr18	5539613	5539738	791318	Gm10125	unique_peak1	10	2	2.18581	2.67787	3.03833
chr18	7925005	7925128	225131	Wac	unique_peak1	12	3	2.01289	3.00644	3.03428
chr18	12173111	12173254	76482	3110002H16Rik	unique_peak2	0	13	-3.51182	2.05145	3.36932
chr18	28596178	28596390	320624	4930474G06Rik	unique_peak2	1	14	-2.60678	2.6035	3.03833
chr18	33947614	33947738	13824	Epb4.1l4a	unique_peak1	8	0	3.47995	1.73997	3.61236
chr18	34613585	34613725	78656	Brd8	unique_peak1	6	0	3.11572	1.55786	3.0103
chr18	34647774	34647876	52563	Cdc23	unique_peak1	6	0	3.11572	1.55786	3.0103
chr18	36038055	36038370	100042150	Nrg2	unique_peak2	1	21	-3.15933	2.87977	4.27364
chr18	36393009	36393326	66060	Cystm1	unique_peak2	4	25	-2.07236	3.66426	3.01816
chr18	39236388	39236499	71302	Arhgap26	unique_peak1	10	0	3.77078	1.88539	4.51545
chr18	41883190	41883344	77619	Prelid2	unique_peak1	9	1	2.63264	2.31632	3.10048
chr18	42567465	42567590	56070	Tcerg1	unique_peak1	6	0	3.11572	1.55786	3.0103
chr18	42715835	42715947	72930	Ppp2r2b	unique_peak1	11	2	2.31192	2.74092	3.285
chr18	44860617	44860744	240255	Ythdc2	unique_peak1	8	0	3.47995	1.73997	3.61236
chr18	60954878	60955004	12322	Camk2a	unique_peak1	7	0	3.30925	1.65462	3.31133
chr18	61510937	61511146	328967	Arhgef37	unique_peak1	11	2	2.31192	2.74092	3.285
chr18	65157819	65157991	83814	Nedd4l	unique_peak2	0	13	-3.51182	2.05145	3.36932
chr18	65632565	65632707	102466254	Mir3473f	unique_peak1	11	2	2.31192	2.74092	3.285
chr18	65632565	65632707	328977	Zfp532	unique_peak1	11	2	2.31192	2.74092	3.285
chr18	69611355	69611508	21416	Tcf7l2	unique_peak1	10	1	2.77078	2.38539	3.64039
chr18	74978519	74978714	71545	9030625G05Rik	unique_peak2	0	12	-3.4049	1.99799	3.10048
chr18	76058739	76058878	207259	Zbtb7c	unique_peak2	1	15	-2.69989	2.65005	3.285
chr18	86394838	86395148	246317	Neto1	unique_peak2	4	28	-2.22991	3.74303	3.6551
chr19	3339281	3339477	12894	Cpt1a	unique_peak2	1	14	-2.60678	2.6035	3.03833
chr19	4196806	4196979	19367	Rad9a	unique_peak2	1	14	-2.60678	2.6035	3.03833
chr19	4450972	4451158	171180	Syt12	unique_peak2	1	17	-2.86982	2.73502	3.7876
chr19	5673214	5673382	104401	Pcnxl3	unique_peak2	0	14	-3.61135	2.10121	3.64039
chr19	6081790	6081947	81909	Zfpl1	unique_peak2	1	14	-2.60678	2.6035	3.03833
chr19	6231224	6231360	225849	Ppp2r5b	unique_peak1	10	0	3.77078	1.88539	4.51545
chr19	6261893	6262228	329015	Atg2a	unique_peak2	1	18	-2.94782	2.77402	3.498
chr19	6311033	6311191	240505	Cdc42bpg	unique_peak1	10	1	2.77078	2.38539	3.64039
chr19	6318375	6318665	240505	Cdc42bpg	unique_peak2	0	21	-4.1639	2.37748	5.157
chr19	6321147	6321298	240505	Cdc42bpg	unique_peak2	1	17	-2.86982	2.73502	3.7876
chr19	6540710	6540918	20521	Slc22a12	unique_peak2	0	15	-3.70446	2.14777	3.91339
chr19	8678849	8678980	12669	Chrm1	unique_peak2	0	12	-3.4049	1.99799	3.10048
chr19	10210504	10210690	225908	Myrf	unique_peak2	0	13	-3.51182	2.05145	3.36932
chr19	10286391	10286584	269060	Dagla	unique_peak2	1	18	-2.94782	2.77402	3.498
chr19	10424198	10424356	54525	Syt7	unique_peak2	1	14	-2.60678	2.6035	3.03833
chr19	11762620	11762758	14603	Gif	unique_peak1	6	0	3.11572	1.55786	3.0103
chr19	12489405	12489544	207521	Dtx4	unique_peak1	6	0	3.11572	1.55786	3.0103
chr19	22234837	22234991	226025	Trpm3	unique_peak2	0	12	-3.4049	1.99799	3.10048
chr19	23357428	23357495	71738	Mamdc2	unique_peak1	23	6	2.0941	3.8544	4.09376
chr19	32359319	32359460	208449	Sgms1	unique_peak1	7	0	3.30925	1.65462	3.31133
chr19	37147249	37147418	208922	Cpeb3	unique_peak2	0	12	-3.4049	1.99799	3.10048
chr19	41726882	41727090	20564	Slit3	unique_peak2	1	14	-2.60678	2.6035	3.03833
chr19	41747965	41748173	100502871	Gm19424	unique_peak2	1	15	-2.69989	2.65005	3.285
chr19	43715266	43715440	93685	Entpd7	unique_peak1	9	1	2.63264	2.31632	3.10048
chr19	44936473	44936645	226151	Fam178a	unique_peak1	9	1	2.63264	2.31632	3.10048
chr19	45035304	45035474	100503041	Pdzd7	unique_peak1	11	1	2.89688	2.44844	3.91339
chr19	45528775	45528991	12234	Btrc	unique_peak1	18	5	1.97791	3.57392	3.24128
chr19	45569259	45569442	226162	Dpcd	unique_peak2	0	14	-3.61135	2.10121	3.64039
chr19	45649878	45650337	30838	Fbxw4	unique_peak1	146	74	1.29929	6.87846	10.9731
chr19	45937681	45937860	71617	9130011E15Rik	unique_peak2	1	14	-2.60678	2.6035	3.03833
chr19	46329138	46329389	68431	Fbxl15	unique_peak2	0	15	-3.70446	2.14777	3.91339
chr19	53180721	53180866	27360	Add3	unique_peak1	10	2	2.18581	2.67787	3.03833
chr19	53535722	53535919	240672	Dusp5	unique_peak2	1	17	-2.86982	2.73502	3.7876
chr19	55396938	55397107	53611	Vti1a	unique_peak2	1	15	-2.69989	2.65005	3.285
chr19	56845772	56845918	83561	Tdrd1	unique_peak2	0	14	-3.61135	2.10121	3.64039
chr19	58788943	58789284	67507	1700019N19Rik	unique_peak2	1	26	-3.45478	3.0275	5.60081
chr2	5376075	5376269	227541	Camk1d	unique_peak1	11	1	2.89688	2.44844	3.91339
chr2	24887671	24887826	77683	Ehmt1	unique_peak1	8	0	3.47995	1.73997	3.61236
chr2	25058964	25059116	56876	Nsmf	unique_peak2	1	16	-2.78736	2.69378	3.53488
chr2	26341696	26341908	67839	Gpsm1	unique_peak2	1	15	-2.69989	2.65005	3.285
chr2	27023037	27023228	227659	Slc2a6	unique_peak2	0	12	-3.4049	1.99799	3.10048
chr2	27203451	27203631	192166	Sardh	unique_peak2	0	13	-3.51182	2.05145	3.36932
chr2	27240404	27240535	192166	Sardh	unique_peak1	7	0	3.30925	1.65462	3.31133
chr2	27245914	27246003	192166	Sardh	unique_peak1	7	0	3.30925	1.65462	3.31133
chr2	27271847	27272079	22325	Vav2	unique_peak2	5	28	-1.96567	3.87515	3.23081
chr2	27309782	27309916	22325	Vav2	unique_peak1	7	0	3.30925	1.65462	3.31133
chr2	28033257	28033414	12831	Col5a1	unique_peak2	0	12	-3.4049	1.99799	3.10048
chr2	28452663	28452824	241289	Ppp1r26	unique_peak2	1	14	-2.60678	2.6035	3.03833
chr2	28464781	28465019	69327	1700007K13Rik	unique_peak2	1	16	-2.78736	2.69378	3.53488
chr2	28466118	28466341	69327	1700007K13Rik	unique_peak2	1	15	-2.69989	2.65005	3.285
chr2	28795431	28795624	68870	Ak8	unique_peak2	1	17	-2.86982	2.73502	3.7876
chr2	29205587	29205878	171171	Ntng2	unique_peak2	2	22	-2.63582	3.20565	3.28004
chr2	29225909	29226120	171171	Ntng2	unique_peak1	12	3	2.01289	3.00644	3.03428
chr2	29239140	29239386	171171	Ntng2	unique_peak2	1	16	-2.78736	2.69378	3.53488
chr2	29494776	29494909	68975	Med27	unique_peak1	8	0	3.47995	1.73997	3.61236
chr2	30193986	30194203	70266	Ccbl1	unique_peak2	1	16	-2.78736	2.69378	3.53488
chr2	31107115	31107255	14269	Fnbp1	unique_peak2	0	14	-3.61135	2.10121	3.64039
chr2	31141848	31142081	14269	Fnbp1	unique_peak2	1	16	-2.78736	2.69378	3.53488
chr2	31905708	31905894	23928	Lamc3	unique_peak2	1	16	-2.78736	2.69378	3.53488
chr2	32044427	32044567	227720	Nup214	unique_peak1	8	0	3.47995	1.73997	3.61236
chr2	32178589	32178714	227723	Prrc2b	unique_peak1	6	0	3.11572	1.55786	3.0103
chr2	32213997	32214143	227723	Prrc2b	unique_peak2	1	14	-2.60678	2.6035	3.03833
chr2	32236651	32236934	99011	Pomt1	unique_peak2	2	21	-2.57169	3.17359	3.05312
chr2	32320553	32320756	13429	Dnm1	unique_peak2	1	15	-2.69989	2.65005	3.285
chr2	32352185	32352456	13429	Dnm1	unique_peak2	5	29	-2.01458	3.8996	3.43645
chr2	33801070	33801332	72543	Mvb12b	unique_peak2	1	19	-3.02182	2.81102	3.75443
chr2	33801480	33801626	72543	Mvb12b	unique_peak2	1	15	-2.69989	2.65005	3.285
chr2	34870600	34870765	66998	Psmd5	unique_peak2	0	14	-3.61135	2.10121	3.64039
chr2	35934089	35934226	74410	Ttll11	unique_peak1	9	1	2.63264	2.31632	3.10048
chr2	51669434	51669557	433426	Gm13490	unique_peak1	10	0	3.77078	1.88539	4.51545
chr2	51682165	51682304	433426	Gm13490	unique_peak1	8	0	3.47995	1.73997	3.61236
chr2	51683614	51683753	433426	Gm13490	unique_peak1	11	2	2.31192	2.74092	3.285
chr2	52946700	52946827	71409	Fmnl2	unique_peak1	8	0	3.47995	1.73997	3.61236
chr2	58567307	58567525	76654	Upp2	unique_peak2	1	16	-2.78736	2.69378	3.53488
chr2	62676106	62676241	227960	Gca	unique_peak1	11	2	2.31192	2.74092	3.285
chr2	68471870	68471995	53416	Stk39	unique_peak2	0	12	-3.4049	1.99799	3.10048
chr2	71720487	71720620	381371	Gm1631	unique_peak1	8	0	3.47995	1.73997	3.61236
chr2	72080523	72080754	56508	Rapgef4	unique_peak2	1	15	-2.69989	2.65005	3.285
chr2	76928745	76928877	22138	Ttn	unique_peak1	10	0	3.77078	1.88539	4.51545
chr2	91134085	91134268	17868	Mybpc3	unique_peak2	0	12	-3.4049	1.99799	3.10048
chr2	93267728	93267911	241556	Tspan18	unique_peak2	0	12	-3.4049	1.99799	3.10048
chr2	94301551	94301830	74569	Ttc17	unique_peak2	1	21	-3.15933	2.87977	4.27364
chr2	102086740	102086852	241576	Ldlrad3	unique_peak1	10	1	2.77078	2.38539	3.64039
chr2	104305846	104305997	241589	D430041D05Rik	unique_peak2	0	13	-3.51182	2.05145	3.36932
chr2	118541302	118541438	171543	Bmf	unique_peak1	9	1	2.63264	2.31632	3.10048
chr2	119205258	119205415	69408	Dnajc17	unique_peak1	10	2	2.18581	2.67787	3.03833
chr2	119744492	119744773	228550	Itpka	unique_peak2	1	16	-2.78736	2.69378	3.53488
chr2	119812508	119812676	22174	Tyro3	unique_peak2	0	12	-3.4049	1.99799	3.10048
chr2	128396019	128396172	100043424	Gm14005	unique_peak1	12	3	2.01289	3.00644	3.03428
chr2	128733352	128733500	17289	Mertk	unique_peak1	9	1	2.63264	2.31632	3.10048
chr2	136094719	136094881	241656	Pak7	unique_peak1	10	2	2.18581	2.67787	3.03833
chr2	148044025	148044170	15376	Foxa2	unique_peak2	0	13	-3.51182	2.05145	3.36932
chr2	151941163	151941392	11602	Angpt4	unique_peak2	2	22	-2.63582	3.20565	3.28004
chr2	153038614	153038858	228787	Xkr7	unique_peak2	1	15	-2.69989	2.65005	3.285
chr2	155791469	155791597	17391	Mmp24	unique_peak1	6	0	3.11572	1.55786	3.0103
chr2	156329364	156329500	70873	Cnbd2	unique_peak1	9	1	2.63264	2.31632	3.10048
chr2	156511648	156511798	13821	Epb4.1l1	unique_peak2	1	14	-2.60678	2.6035	3.03833
chr2	157254854	157254991	629499	Mroh8	unique_peak1	6	0	3.11572	1.55786	3.0103
chr2	158210066	158210263	228846	D630003M21Rik	unique_peak2	0	13	-3.51182	2.05145	3.36932
chr2	158718421	158718601	228852	Ppp1r16b	unique_peak2	1	14	-2.60678	2.6035	3.03833
chr2	162944104	162944232	241764	L3mbtl1	unique_peak2	1	15	-2.69989	2.65005	3.285
chr2	163315640	163315825	269389	Tox2	unique_peak2	1	15	-2.69989	2.65005	3.285
chr2	163453318	163453507	228858	Gdap1l1	unique_peak1	11	2	2.31192	2.74092	3.285
chr2	164568361	164568505	67701	Wfdc2	unique_peak1	9	1	2.63264	2.31632	3.10048
chr2	164825659	164825847	71971	Zswim1	unique_peak2	0	15	-3.70446	2.14777	3.91339
chr2	164832958	164833135	19025	Ctsa	unique_peak2	0	18	-3.95239	2.27173	4.74185
chr2	164832958	164833135	415115	Neurl2	unique_peak2	0	18	-3.95239	2.27173	4.74185
chr2	164852718	164852947	18830	Pltp	unique_peak2	1	15	-2.69989	2.65005	3.285
chr2	165217124	165217248	104010	Cdh22	unique_peak1	9	1	2.63264	2.31632	3.10048
chr2	166628916	166629153	277360	Prex1	unique_peak2	1	15	-2.69989	2.65005	3.285
chr2	167622436	167622620	66589	Ube2v1	unique_peak2	1	17	-2.86982	2.73502	3.7876
chr2	168507727	168507872	18019	Nfatc2	unique_peak1	11	2	2.31192	2.74092	3.285
chr2	168508025	168508165	18019	Nfatc2	unique_peak1	9	0	3.63264	1.81632	3.91339
chr2	168540616	168540763	18019	Nfatc2	unique_peak1	7	0	3.30925	1.65462	3.31133
chr2	168564680	168564951	18019	Nfatc2	unique_peak2	3	23	-2.28029	3.44482	3.02404
chr2	170390348	170390451	76960	Bcas1	unique_peak1	6	0	3.11572	1.55786	3.0103
chr2	170485543	170485655	13081	Cyp24a1	unique_peak1	7	0	3.30925	1.65462	3.31133
chr2	173246563	173246867	65112	Pmepa1	unique_peak2	1	23	-3.28486	2.94253	4.80008
chr2	174297160	174297354	14683	Gnas	unique_peak2	0	14	-3.61135	2.10121	3.64039
chr2	178283819	178283976	74189	Phactr3	unique_peak2	0	12	-3.4049	1.99799	3.10048
chr2	179690352	179690524	12561	Cdh4	unique_peak2	1	15	-2.69989	2.65005	3.285
chr2	180178211	180178368	16776	Lama5	unique_peak2	0	13	-3.51182	2.05145	3.36932
chr3	8666818	8666968	15213	Hey1	unique_peak2	0	15	-3.70446	2.14777	3.91339
chr3	30348953	30349115	14013	Mecom	unique_peak1	10	0	3.77078	1.88539	4.51545
chr3	32486720	32486860	100502876	Kcnmb3	unique_peak1	6	0	3.11572	1.55786	3.0103
chr3	37716388	37716574	381438	Gm5148	unique_peak1	12	3	2.01289	3.00644	3.03428
chr3	52039270	52039405	433586	Maml3	unique_peak1	9	1	2.63264	2.31632	3.10048
chr3	52103710	52103854	433586	Maml3	unique_peak2	1	15	-2.69989	2.65005	3.285
chr3	64264368	64264531	637004	Vmn2r3	unique_peak1	9	1	2.63264	2.31632	3.10048
chr3	65353333	65353459	16497	Kcnab1	unique_peak1	9	1	2.63264	2.31632	3.10048
chr3	75567327	75567468	20713	Serpini1	unique_peak1	9	1	2.63264	2.31632	3.10048
chr3	79143552	79143677	76089	Rapgef2	unique_peak1	6	0	3.11572	1.55786	3.0103
chr3	79221507	79221753	70924	4921511C10Rik	unique_peak2	0	17	-3.87439	2.23273	4.4643
chr3	87110173	87110301	170643	Kirrel	unique_peak1	8	0	3.47995	1.73997	3.61236
chr3	87441670	87441831	329693	Fcrl5	unique_peak2	1	15	-2.69989	2.65005	3.285
chr3	88325844	88326230	56700	Glmp	unique_peak2	4	26	-2.12681	3.69148	3.22741
chr3	88555591	88555757	94232	Ubqln4	unique_peak2	0	12	-3.4049	1.99799	3.10048
chr3	89141375	89141543	18770	Pklr	unique_peak2	0	14	-3.61135	2.10121	3.64039
chr3	89159680	89159854	330953	Hcn4	unique_peak2	1	16	-2.78736	2.69378	3.53488
chr3	89430546	89430847	68911	Pygo2	unique_peak2	4	26	-2.12681	3.69148	3.22741
chr3	89873785	89873924	16194	Il6ra	unique_peak1	11	2	2.31192	2.74092	3.285
chr3	90277180	90277370	229541	Dennd4b	unique_peak2	1	17	-2.86982	2.73502	3.7876
chr3	96094226	96094436	100316714	Mir1946b	unique_peak2	0	12	-3.4049	1.99799	3.10048
chr3	102138708	102139056	12373	Casq2	unique_peak2	4	27	-2.17928	3.71771	3.43979
chr3	103458219	103458348	102466254	Mir3473f	unique_peak1	9	1	2.63264	2.31632	3.10048
chr3	103552700	103552866	102466254	Mir3473f	unique_peak2	1	15	-2.69989	2.65005	3.285
chr3	105052799	105052933	80281	Cttnbp2nl	unique_peak2	0	12	-3.4049	1.99799	3.10048
chr3	108197342	108197592	72023	Cyb561d1	unique_peak2	1	18	-2.94782	2.77402	3.498
chr3	109513872	109513947	57257	Vav3	unique_peak1	21	3	2.77535	3.38767	5.09648
chr3	129533613	129533846	170439	Elovl6	unique_peak2	0	17	-3.87439	2.23273	4.4643
chr3	146413092	146413254	99167	Ssx2ip	unique_peak2	0	12	-3.4049	1.99799	3.10048
chr3	153529607	153529778	20447	St6galnac3	unique_peak1	10	0	3.77078	1.88539	4.51545
chr3	154328026	154328254	16875	Lhx8	unique_peak2	1	14	-2.60678	2.6035	3.03833
chr4	20191824	20192022	269513	Nkain3	common_peak1	77	28	1.75168	5.73382	9.2447
chr4	20191838	20191969	269513	Nkain3	common_peak2	74	27	1.74546	5.68009	8.82947
chr4	34721506	34721664	69329	1700003M02Rik	unique_peak2	1	15	-2.69989	2.65005	3.285
chr4	41724979	41725187	550619	Arid3c	unique_peak2	1	14	-2.60678	2.6035	3.03833
chr4	43639757	43639922	230103	Npr2	unique_peak2	1	15	-2.69989	2.65005	3.285
chr4	44542869	44542983	18507	Pax5	unique_peak1	9	1	2.63264	2.31632	3.10048
chr4	46025195	46025430	100121	Tdrd7	unique_peak2	1	16	-2.78736	2.69378	3.53488
chr4	46195810	46195965	22590	Xpa	unique_peak2	0	12	-3.4049	1.99799	3.10048
chr4	47016715	47016869	75691	Anks6	unique_peak2	1	14	-2.60678	2.6035	3.03833
chr4	53270011	53270186	381524	AI427809	unique_peak2	1	14	-2.60678	2.6035	3.03833
chr4	57300800	57300990	545622	Ptpn3	unique_peak2	1	15	-2.69989	2.65005	3.285
chr4	62511574	62511874	17025	Alad	unique_peak2	5	28	-1.96567	3.87515	3.23081
chr4	82373642	82373809	18028	Nfib	unique_peak1	9	0	3.63264	1.81632	3.91339
chr4	94758170	94758322	21687	Tek	unique_peak1	9	0	3.63264	1.81632	3.91339
chr4	97847265	97847417	18027	Nfia	unique_peak1	8	0	3.47995	1.73997	3.61236
chr4	106743608	106743744	230579	Fam151a	unique_peak1	8	0	3.47995	1.73997	3.61236
chr4	107314401	107314594	230584	Yipf1	unique_peak2	0	16	-3.79193	2.1915	4.18809
chr4	107828637	107828870	16975	Lrp8	unique_peak2	1	19	-3.02182	2.81102	3.75443
chr4	117978656	117978831	20441	St3gal3	unique_peak2	0	13	-3.51182	2.05145	3.36932
chr4	118481276	118481455	21846	Tie1	unique_peak2	0	13	-3.51182	2.05145	3.36932
chr4	118486406	118486533	21846	Tie1	unique_peak2	0	13	-3.51182	2.05145	3.36932
chr4	119913323	119913458	16656	Hivep3	unique_peak1	9	0	3.63264	1.81632	3.91339
chr4	120742363	120742507	60613	Kcnq4	unique_peak2	0	14	-3.61135	2.10121	3.64039
chr4	125564000	125564162	14807	Grik3	unique_peak2	0	14	-3.61135	2.10121	3.64039
chr4	126274490	126274642	27096	Trappc3	unique_peak1	7	0	3.30925	1.65462	3.31133
chr4	126429352	126429534	214150	Ago3	unique_peak2	0	15	-3.70446	2.14777	3.91339
chr4	127193908	127194151	242667	Dlgap3	unique_peak2	0	13	-3.51182	2.05145	3.36932
chr4	128041499	128041599	329942	Csmd2	unique_peak1	7	0	3.30925	1.65462	3.31133
chr4	128545979	128546145	329942	Csmd2	unique_peak2	1	15	-2.69989	2.65005	3.285
chr4	133020531	133020681	230793	Ahdc1	unique_peak1	13	2	2.53533	2.85263	3.7876
chr4	133545485	133545653	18221	Nudc	unique_peak2	1	14	-2.60678	2.6035	3.03833
chr4	134367015	134367144	56219	Extl1	unique_peak1	10	1	2.77078	2.38539	3.64039
chr4	134575731	134575907	230815	Man1c1	unique_peak2	1	14	-2.60678	2.6035	3.03833
chr4	134893678	134893831	19746	Rhd	unique_peak2	1	14	-2.60678	2.6035	3.03833
chr4	135423786	135423990	53902	Rcan3	unique_peak2	1	16	-2.78736	2.69378	3.53488
chr4	138751456	138751630	26971	Pla2g2f	unique_peak2	0	14	-3.61135	2.10121	3.64039
chr4	138753214	138753399	26971	Pla2g2f	unique_peak2	1	17	-2.86982	2.73502	3.7876
chr4	138852630	138852745	18784	Pla2g5	unique_peak1	9	0	3.63264	1.81632	3.91339
chr4	139058173	139058441	77056	Tmco4	unique_peak2	0	18	-3.95239	2.27173	4.74185
chr4	140043972	140044127	230868	Igsf21	unique_peak2	1	16	-2.78736	2.69378	3.53488
chr4	141025632	141025767	230872	Crocc	unique_peak1	8	0	3.47995	1.73997	3.61236
chr4	141044442	141044628	230872	Crocc	unique_peak1	9	1	2.63264	2.31632	3.10048
chr4	141100778	141100984	329972	Spata21	unique_peak2	1	15	-2.69989	2.65005	3.285
chr4	141247640	141248458	213649	Arhgef19	unique_peak2	17	63	-1.51548	5.24226	4.77972
chr4	141375566	141375709	277743	Fam131c	unique_peak2	0	13	-3.51182	2.05145	3.36932
chr4	141628207	141628471	69582	Plekhm2	unique_peak2	1	22	-3.22346	2.91183	4.53604
chr4	142109194	142109402	71529	Kazn	unique_peak1	9	1	2.63264	2.31632	3.10048
chr4	146539680	146539840	67524	1700095A21Rik	unique_peak1	10	2	2.18581	2.67787	3.03833
chr4	147881147	147881273	170731	Mfn2	unique_peak1	8	0	3.47995	1.73997	3.61236
chr4	147904627	147904853	170731	Mfn2	unique_peak2	1	18	-2.94782	2.77402	3.498
chr4	150560427	150560562	68703	Rere	unique_peak1	6	0	3.11572	1.55786	3.0103
chr4	151226457	151226642	100072	Camta1	unique_peak2	0	13	-3.51182	2.05145	3.36932
chr4	151732326	151732496	100072	Camta1	unique_peak2	1	14	-2.60678	2.6035	3.03833
chr4	151982974	151983129	69876	Thap3	unique_peak2	0	12	-3.4049	1.99799	3.10048
chr4	154287161	154287401	230972	Arhgef16	unique_peak2	1	15	-2.69989	2.65005	3.285
chr4	155658293	155658445	76580	Mib2	unique_peak2	0	12	-3.4049	1.99799	3.10048
chr4	156248720	156249052	231004	Samd11	unique_peak2	3	25	-2.39576	3.50256	3.46164
chr5	8990673	8990871	74114	Crot	unique_peak2	1	14	-2.60678	2.6035	3.03833
chr5	27765775	27765994	55982	Paxip1	unique_peak2	1	15	-2.69989	2.65005	3.285
chr5	29807776	29807934	102465962	Mir6362	unique_peak2	0	14	-3.61135	2.10121	3.64039
chr5	31086631	31086884	102465191	Mir6369	unique_peak2	1	22	-3.22346	2.91183	4.53604
chr5	31086631	31086884	22784	Slc30a3	unique_peak2	1	22	-3.22346	2.91183	4.53604
chr5	35834106	35834313	231148	Ablim2	unique_peak2	1	14	-2.60678	2.6035	3.03833
chr5	36278401	36278540	81840	Sorcs2	unique_peak1	10	1	2.77078	2.38539	3.64039
chr5	36987854	36988047	22393	Wfs1	unique_peak2	1	14	-2.60678	2.6035	3.03833
chr5	37091554	37091690	76071	Jakmip1	unique_peak1	6	0	3.11572	1.55786	3.0103
chr5	52611178	52611377	211001	8030423F21Rik	unique_peak2	1	14	-2.60678	2.6035	3.03833
chr5	65255499	65255643	213081	Wdr19	unique_peak2	0	12	-3.4049	1.99799	3.10048
chr5	66371638	66371765	11787	Apbb2	unique_peak1	6	0	3.11572	1.55786	3.0103
chr5	67010559	67010746	77569	Limch1	unique_peak2	1	14	-2.60678	2.6035	3.03833
chr5	67096362	67096604	18935	Phox2b	unique_peak2	1	15	-2.69989	2.65005	3.285
chr5	67835871	67836055	11980	Atp8a1	unique_peak2	1	16	-2.78736	2.69378	3.53488
chr5	89027715	89027846	54403	Slc4a4	unique_peak1	9	1	2.63264	2.31632	3.10048
chr5	90365251	90365716	81702	Ankrd17	unique_peak2	5	37	-2.35562	4.07012	5.17358
chr5	90597560	90597708	622307	5830473C10Rik	unique_peak2	0	14	-3.61135	2.10121	3.64039
chr5	98343764	98343925	75784	1700007G11Rik	unique_peak2	0	13	-3.51182	2.05145	3.36932
chr5	99523736	99523902	319818	A930011G23Rik	unique_peak1	9	0	3.63264	1.81632	3.91339
chr5	99539432	99539603	319818	A930011G23Rik	unique_peak1	10	1	2.77078	2.38539	3.64039
chr5	105531057	105531227	100604	Lrrc8c	unique_peak2	0	14	-3.61135	2.10121	3.64039
chr5	106663186	106663417	52397	Zfp644	unique_peak2	1	15	-2.69989	2.65005	3.285
chr5	107723421	107723630	14581	Gfi1	unique_peak2	1	14	-2.60678	2.6035	3.03833
chr5	108703734	108703876	116701	Fgfrl1	unique_peak2	1	14	-2.60678	2.6035	3.03833
chr5	110784481	110784605	22241	Ulk1	unique_peak1	7	0	3.30925	1.65462	3.31133
chr5	111132031	111132188	209683	Ttc28	unique_peak2	0	14	-3.61135	2.10121	3.64039
chr5	112874612	112874754	74376	Myo18b	unique_peak2	1	15	-2.69989	2.65005	3.285
chr5	113263517	113263714	52850	Sgsm1	unique_peak2	0	14	-3.61135	2.10121	3.64039
chr5	113630624	113631002	14747	Cmklr1	unique_peak2	3	25	-2.39576	3.50256	3.46164
chr5	114374908	114375086	330171	Kctd10	unique_peak2	1	15	-2.69989	2.65005	3.285
chr5	114584995	114585172	433940	Fam222a	unique_peak2	0	12	-3.4049	1.99799	3.10048
chr5	114879327	114879726	67593	4930519G04Rik	unique_peak2	6	31	-1.88428	4.05786	3.08023
chr5	115095785	115096090	74585	Sppl3	unique_peak2	2	21	-2.57169	3.17359	3.05312
chr5	115469473	115469597	18778	Pla2g1b	unique_peak1	11	2	2.31192	2.74092	3.285
chr5	115652933	115653136	75665	Ccdc64	unique_peak2	1	14	-2.60678	2.6035	3.03833
chr5	116019565	116019800	19079	Prkab1	unique_peak2	0	15	-3.70446	2.14777	3.91339
chr5	116474377	116474533	68955	Srrm4	unique_peak2	0	12	-3.4049	1.99799	3.10048
chr5	117560002	117560131	333050	Ksr2	unique_peak1	7	0	3.30925	1.65462	3.31133
chr5	118131631	118131764	231672	Fbxw8	unique_peak1	10	2	2.18581	2.67787	3.03833
chr5	119625875	119626168	330183	Gm16063	unique_peak1	20	5	2.12296	3.64644	3.6849
chr5	120175803	120175987	74111	Rbm19	unique_peak2	0	13	-3.51182	2.05145	3.36932
chr5	120441184	120441320	16873	Lhx5	unique_peak1	8	0	3.47995	1.73997	3.61236
chr5	121925621	121925795	13048	Cux2	unique_peak2	1	18	-2.94782	2.77402	3.498
chr5	122284939	122285109	320717	Pptc7	unique_peak2	0	13	-3.51182	2.05145	3.36932
chr5	122880166	122880495	30841	Kdm2b	unique_peak2	2	24	-2.75611	3.2658	3.74275
chr5	124210905	124211070	19679	Pitpnm2	unique_peak2	1	14	-2.60678	2.6035	3.03833
chr5	124621471	124621612	67978	Tctn2	unique_peak1	8	0	3.47995	1.73997	3.61236
chr5	125036094	125036249	20602	Ncor2	unique_peak2	1	15	-2.69989	2.65005	3.285
chr5	125110928	125111083	20602	Ncor2	unique_peak2	1	14	-2.60678	2.6035	3.03833
chr5	125277354	125277526	20778	Scarb1	unique_peak2	0	13	-3.51182	2.05145	3.36932
chr5	125307569	125307763	20778	Scarb1	unique_peak2	1	15	-2.69989	2.65005	3.285
chr5	128400395	128400561	243274	Tmem132d	unique_peak2	1	15	-2.69989	2.65005	3.285
chr5	129585758	129586002	23948	Mmp17	unique_peak2	1	18	-2.94782	2.77402	3.498
chr5	135410461	135410634	215114	Hip1	unique_peak2	1	14	-2.60678	2.6035	3.03833
chr5	136015642	136016002	74198	Dtx2	unique_peak2	2	22	-2.63582	3.20565	3.28004
chr5	139731210	139731436	231830	Micall2	unique_peak2	0	16	-3.79193	2.1915	4.18809
chr5	140508135	140508251	59031	Chst12	unique_peak1	9	0	3.63264	1.81632	3.91339
chr5	140625800	140625968	78339	Ttyh3	unique_peak1	11	1	2.89688	2.44844	3.91339
chr5	142703049	142703202	243328	Slc29a4	unique_peak2	1	14	-2.60678	2.6035	3.03833
chr5	144857459	144857612	100683	Trrap	unique_peak1	9	1	2.63264	2.31632	3.10048
chr5	145123734	145123905	11867	Arpc1b	unique_peak2	0	13	-3.51182	2.05145	3.36932
chr5	146583518	146583672	14738	Gpr12	unique_peak1	12	3	2.01289	3.00644	3.03428
chr5	147430924	147431262	72587	Pan3	unique_peak2	4	26	-2.12681	3.69148	3.22741
chr6	8130290	8130454	243025	Tmem156	unique_peak2	1	17	-2.86982	2.73502	3.7876
chr6	12709177	12709294	330267	Thsd7a	unique_peak1	7	0	3.30925	1.65462	3.31133
chr6	14978288	14978410	114142	Foxp2	unique_peak1	6	0	3.11572	1.55786	3.0103
chr6	17637428	17637720	12343	Capza2	unique_peak2	4	26	-2.12681	3.69148	3.22741
chr6	28821506	28821633	56463	Snd1	unique_peak1	7	0	3.30925	1.65462	3.31133
chr6	29447782	29447963	68794	Flnc	unique_peak2	1	15	-2.69989	2.65005	3.285
chr6	31526295	31526494	27205	Podxl	unique_peak2	1	14	-2.60678	2.6035	3.03833
chr6	37231013	37231267	320127	Dgki	unique_peak2	3	23	-2.28029	3.44482	3.02404
chr6	40225586	40225739	434008	Tmem178b	unique_peak1	11	2	2.31192	2.74092	3.285
chr6	48024264	48024584	72306	Zfp777	unique_peak2	3	24	-2.33918	3.47427	3.24128
chr6	54072269	54072434	69993	Chn2	unique_peak1	7	0	3.30925	1.65462	3.31133
chr6	58863811	58863958	73998	Herc3	unique_peak1	9	1	2.63264	2.31632	3.10048
chr6	83137024	83137193	20166	Rtkn	unique_peak2	1	14	-2.60678	2.6035	3.03833
chr6	85480553	85480783	330369	Fbxo41	unique_peak2	1	17	-2.86982	2.73502	3.7876
chr6	86849757	86849941	269774	Aak1	unique_peak2	1	14	-2.60678	2.6035	3.03833
chr6	86874692	86874879	269774	Aak1	unique_peak2	1	15	-2.69989	2.65005	3.285
chr6	88476126	88476257	56505	Ruvbl1	unique_peak1	11	1	2.89688	2.44844	3.91339
chr6	91521928	91522109	67678	Lsm3	unique_peak1	9	1	2.63264	2.31632	3.10048
chr6	91790164	91790362	243547	Grip2	unique_peak2	1	15	-2.69989	2.65005	3.285
chr6	96514293	96514402	320265	Fam19a1	unique_peak1	7	0	3.30925	1.65462	3.31133
chr6	96913601	96913741	320701	Fam19a4	unique_peak1	9	1	2.63264	2.31632	3.10048
chr6	108247149	108247441	16438	Itpr1	unique_peak2	4	25	-2.07236	3.66426	3.01816
chr6	113955250	113955446	11941	Atp2b2	unique_peak2	1	14	-2.60678	2.6035	3.03833
chr6	116252366	116252548	28006	Fam21	unique_peak1	16	4	2.07975	3.3618	3.05312
chr6	119316935	119317103	211187	Lrtm2	unique_peak2	1	14	-2.60678	2.6035	3.03833
chr6	119316935	119317103	319734	Cacna2d4	unique_peak2	1	14	-2.60678	2.6035	3.03833
chr6	120244838	120244987	330406	B4galnt3	unique_peak1	9	0	3.63264	1.81632	3.91339
chr6	125048093	125048334	28019	Ing4	unique_peak2	1	14	-2.60678	2.6035	3.03833
chr6	127163158	127163340	77558	9330179D12Rik	unique_peak1	9	1	2.63264	2.31632	3.10048
chr6	127732087	127732235	381813	Prmt8	unique_peak2	0	13	-3.51182	2.05145	3.36932
chr6	142454790	142454909	232493	Gys2	unique_peak1	7	0	3.30925	1.65462	3.31133
chr6	143616018	143616212	73425	1700060C16Rik	unique_peak2	1	17	-2.86982	2.73502	3.7876
chr6	146424158	146424296	16439	Itpr2	unique_peak1	6	0	3.11572	1.55786	3.0103
chr7	3303679	3304145	18752	Prkcg	unique_peak2	6	33	-1.97174	4.10159	3.46696
chr7	4119356	4119537	57776	Ttyh1	unique_peak2	0	14	-3.61135	2.10121	3.64039
chr7	4119356	4119537	77323	9430041J12Rik	unique_peak2	0	14	-3.61135	2.10121	3.64039
chr7	4994815	4995013	68490	Zfp579	unique_peak2	1	14	-2.60678	2.6035	3.03833
chr7	15922030	15922211	20364	Sepw1	unique_peak2	1	14	-2.60678	2.6035	3.03833
chr7	16199421	16199578	71723	Dhx34	unique_peak2	0	14	-3.61135	2.10121	3.64039
chr7	19085952	19086328	13400	Dmpk	unique_peak2	8	36	-1.72951	4.3447	3.34305
chr7	19530906	19531046	232947	Ppp1r37	unique_peak2	1	15	-2.69989	2.65005	3.285
chr7	19744550	19744918	19294	Pvrl2	unique_peak2	4	25	-2.07236	3.66426	3.01816
chr7	19808835	19809128	12051	Bcl3	unique_peak2	4	25	-2.07236	3.66426	3.01816
chr7	24515278	24515488	232969	Zfp428	unique_peak2	1	14	-2.60678	2.6035	3.03833
chr7	24544848	24545012	641361	Pinlyp	unique_peak2	1	14	-2.60678	2.6035	3.03833
chr7	24913227	24913441	16801	Arhgef1	unique_peak2	1	16	-2.78736	2.69378	3.53488
chr7	24922200	24922471	16801	Arhgef1	unique_peak2	2	25	-2.8127	3.29409	3.9781
chr7	25422461	25422628	654804	4732471J01Rik	unique_peak2	0	14	-3.61135	2.10121	3.64039
chr7	25650588	25650710	12039	Bckdha	unique_peak1	8	0	3.47995	1.73997	3.61236
chr7	28401161	28401340	233033	Samd4b	unique_peak2	1	14	-2.60678	2.6035	3.03833
chr7	28480196	28480311	100124445	Mir466f-2	unique_peak2	0	13	-3.51182	2.05145	3.36932
chr7	28750056	28750416	71984	Sars2	unique_peak2	5	27	-1.91504	3.84983	3.02827
chr7	29013773	29014224	20190	Ryr1	unique_peak2	8	35	-1.68998	4.32494	3.15925
chr7	30247349	30247579	233064	Wdr62	unique_peak2	1	16	-2.78736	2.69378	3.53488
chr7	30609877	30610231	109637	Upk1a	unique_peak2	3	23	-2.28029	3.44482	3.02404
chr7	31052195	31052413	56188	Fxyd1	unique_peak2	0	18	-3.95239	2.27173	4.74185
chr7	31074112	31074280	17178	Fxyd3	unique_peak2	0	18	-3.95239	2.27173	4.74185
chr7	34720664	34720827	68947	Chst8	unique_peak1	7	0	3.30925	1.65462	3.31133
chr7	36726318	36726493	243931	Tshz3	unique_peak2	0	12	-3.4049	1.99799	3.10048
chr7	42143694	42143926	637898	Vmn2r60	unique_peak2	1	19	-3.02182	2.81102	3.75443
chr7	44602700	44602919	16504	Kcnc3	unique_peak2	2	21	-2.57169	3.17359	3.05312
chr7	44646043	44646343	668940	Myh7b	unique_peak2	5	30	-2.06188	3.92325	3.645
chr7	44998586	44998788	54131	Irf3	unique_peak2	1	14	-2.60678	2.6035	3.03833
chr7	45176311	45176744	100039953	Gfy	unique_peak2	10	41	-1.62154	4.58155	3.30766
chr7	45725366	45725496	69363	Spaca4	unique_peak2	1	14	-2.60678	2.6035	3.03833
chr7	45725366	45725496	73813	Fam83e	unique_peak2	1	14	-2.60678	2.6035	3.03833
chr7	45792245	45792388	381983	Lmtk3	unique_peak2	0	14	-3.61135	2.10121	3.64039
chr7	46242513	46242744	18419	Otog	unique_peak1	15	3	2.31382	3.15691	3.35694
chr7	49385411	49385613	78286	Nav2	unique_peak1	12	2	2.42792	2.79892	3.53488
chr7	56848227	56848403	14407	Gabrg3	unique_peak2	0	13	-3.51182	2.05145	3.36932
chr7	64837951	64838140	70638	Fam189a1	unique_peak2	0	16	-3.79193	2.1915	4.18809
chr7	79312864	79313041	54608	Abhd2	unique_peak2	1	15	-2.69989	2.65005	3.285
chr7	79397192	79397259	208836	Fanci	unique_peak1	8	0	3.47995	1.73997	3.61236
chr7	79596592	79596777	56315	Rhcg	unique_peak1	10	2	2.18581	2.67787	3.03833
chr7	80082244	80082538	209225	Zfp710	unique_peak2	2	24	-2.75611	3.2658	3.74275
chr7	80261300	80261452	83485	Ngrn	unique_peak2	0	13	-3.51182	2.05145	3.36932
chr7	80534896	80535043	12144	Blm	unique_peak2	0	12	-3.4049	1.99799	3.10048
chr7	80932586	80932683	56529	Sec11a	unique_peak1	9	1	2.63264	2.31632	3.10048
chr7	81493287	81493500	11775	Ap3b2	unique_peak2	0	13	-3.51182	2.05145	3.36932
chr7	97591222	97591367	233532	Rsf1	unique_peak1	12	2	2.42792	2.79892	3.53488
chr7	98136242	98136523	12337	Capn5	unique_peak2	1	18	-2.94782	2.77402	3.498
chr7	101985389	101985660	101706	Numa1	unique_peak1	19	4	2.31529	3.47957	3.9781
chr7	102565181	102565344	20821	Trim21	unique_peak2	0	14	-3.61135	2.10121	3.64039
chr7	107425087	107425458	100316820	Mir1970	unique_peak2	4	26	-2.12681	3.69148	3.22741
chr7	107425087	107425458	60510	Syt9	unique_peak2	4	26	-2.12681	3.69148	3.22741
chr7	118740850	118740975	71517	9030624J02Rik	unique_peak2	1	14	-2.60678	2.6035	3.03833
chr7	121905643	121905830	20277	Scnn1b	unique_peak1	11	2	2.31192	2.74092	3.285
chr7	122289455	122289641	18751	Prkcb	unique_peak2	1	15	-2.69989	2.65005	3.285
chr7	126992175	126992498	78388	Mvp	unique_peak2	2	21	-2.57169	3.17359	3.05312
chr7	127022116	127022354	17188	Maz	unique_peak2	1	18	-2.94782	2.77402	3.498
chr7	127608495	127608632	320683	Zfp629	unique_peak1	12	3	2.01289	3.00644	3.03428
chr7	131560322	131560630	12237	Bub3	unique_peak2	4	28	-2.22991	3.74303	3.6551
chr7	132283764	132283909	77590	Chst15	unique_peak1	11	1	2.89688	2.44844	3.91339
chr7	133018909	133019064	13017	Ctbp2	unique_peak2	0	12	-3.4049	1.99799	3.10048
chr7	137119801	137120024	17314	Mgmt	unique_peak2	0	12	-3.4049	1.99799	3.10048
chr7	139031194	139031360	74004	Jakmip3	unique_peak2	0	12	-3.4049	1.99799	3.10048
chr7	139428151	139428317	212111	Inpp5a	unique_peak1	8	0	3.47995	1.73997	3.61236
chr7	140296572	140296724	244234	5830411N06Rik	unique_peak2	1	14	-2.60678	2.6035	3.03833
chr7	141597609	141597770	11772	Ap2a2	unique_peak2	0	13	-3.51182	2.05145	3.36932
chr7	143783156	143783308	244238	Mrgpre	unique_peak2	1	14	-2.60678	2.6035	3.03833
chr8	9762120	9762295	270028	Fam155a	unique_peak1	6	0	3.11572	1.55786	3.0103
chr8	10007239	10007454	24099	Tnfsf13b	unique_peak2	1	16	-2.78736	2.69378	3.53488
chr8	11309495	11309625	12826	Col4a1	unique_peak1	7	0	3.30925	1.65462	3.31133
chr8	25573864	25574152	14182	Fgfr1	unique_peak2	5	27	-1.91504	3.84983	3.02827
chr8	25986988	25987196	74653	Pomk	unique_peak1	11	2	2.31192	2.74092	3.285
chr8	27091261	27091397	78560	Gpr124	unique_peak2	1	15	-2.69989	2.65005	3.285
chr8	27142230	27142393	75767	Rab11fip1	unique_peak2	0	14	-3.61135	2.10121	3.64039
chr8	36147014	36147228	244418	D8Ertd82e	unique_peak2	0	15	-3.70446	2.14777	3.91339
chr8	36569652	36569809	50768	Dlc1	unique_peak1	9	1	2.63264	2.31632	3.10048
chr8	36827433	36827634	50768	Dlc1	unique_peak1	10	1	2.77078	2.38539	3.64039
chr8	41001490	41001716	102103	Mtus1	unique_peak2	0	16	-3.79193	2.1915	4.18809
chr8	57800929	57801011	270049	Galntl6	unique_peak1	7	0	3.30925	1.65462	3.31133
chr8	61590597	61590729	72333	Palld	unique_peak2	1	14	-2.60678	2.6035	3.03833
chr8	68662539	68662674	234356	Csgalnact1	unique_peak1	73	4	4.21144	4.42765	22.2612
chr8	69816367	69816535	78816	Gmip	unique_peak2	1	15	-2.69989	2.65005	3.285
chr8	70102870	70103038	13004	Ncan	unique_peak1	10	1	2.77078	2.38539	3.64039
chr8	70351458	70351662	19704	Upf1	unique_peak2	0	12	-3.4049	1.99799	3.10048
chr8	70379754	70380072	12845	Comp	unique_peak2	5	28	-1.96567	3.87515	3.23081
chr8	73162279	73162388	16795	Large	unique_peak1	7	0	3.30925	1.65462	3.31133
chr8	83715245	83715526	68278	Ddx39	unique_peak2	3	23	-2.28029	3.44482	3.02404
chr8	83904616	83904836	330814	Lphn1	unique_peak2	1	16	-2.78736	2.69378	3.53488
chr8	84097908	84098160	212123	Dcaf15	unique_peak2	1	14	-2.60678	2.6035	3.03833
chr8	84937125	84937313	56527	Mast1	unique_peak2	1	14	-2.60678	2.6035	3.03833
chr8	88653167	88653374	257632	Nod2	unique_peak2	1	14	-2.60678	2.6035	3.03833
chr8	95843715	95843950	234595	Slc38a7	unique_peak2	1	14	-2.60678	2.6035	3.03833
chr8	105727458	105727643	70575	Gfod2	unique_peak2	0	13	-3.51182	2.05145	3.36932
chr8	107338867	107339028	54446	Nfat5	unique_peak1	11	2	2.31192	2.74092	3.285
chr8	107544612	107544807	66894	Wwp2	unique_peak2	0	13	-3.51182	2.05145	3.36932
chr8	108769686	108769864	11906	Zfhx3	unique_peak2	1	14	-2.60678	2.6035	3.03833
chr8	108775409	108775595	11906	Zfhx3	unique_peak2	0	14	-3.61135	2.10121	3.64039
chr8	109211672	109211842	628686	D030068K23Rik	unique_peak2	0	13	-3.51182	2.05145	3.36932
chr8	110721660	110721780	244654	Mtss1l	unique_peak2	0	17	-3.87439	2.23273	4.4643
chr8	113638055	113638251	270096	Mon1b	unique_peak2	1	14	-2.60678	2.6035	3.03833
chr8	116731985	116732147	75796	Cdyl2	unique_peak2	0	12	-3.4049	1.99799	3.10048
chr8	118912245	118912361	12554	Cdh13	unique_peak1	8	0	3.47995	1.73997	3.61236
chr8	120162233	120162446	234797	6430548M08Rik	unique_peak2	1	17	-2.86982	2.73502	3.7876
chr8	121572371	121572520	76454	Fbxo31	unique_peak2	0	12	-3.4049	1.99799	3.10048
chr8	121907986	121908137	407789	BC048644	unique_peak2	0	13	-3.51182	2.05145	3.36932
chr8	122376953	122377104	76014	Zc3h18	unique_peak2	1	14	-2.60678	2.6035	3.03833
chr8	123307418	123307597	14087	Fanca	unique_peak2	1	14	-2.60678	2.6035	3.03833
chr8	124879565	124879754	14712	Gnpat	unique_peak2	0	12	-3.4049	1.99799	3.10048
chr8	125155491	125155648	244667	Disc1	unique_peak1	8	0	3.47995	1.73997	3.61236
chr8	125492264	125492406	244668	Sipa1l2	unique_peak2	0	13	-3.51182	2.05145	3.36932
chr8	127086695	127086944	93742	Pard3	unique_peak1	19	2	3.05225	3.11109	5.33258
chr9	14770954	14771073	69325	1700012B09Rik	unique_peak2	0	13	-3.51182	2.05145	3.36932
chr9	21469825	21469944	13430	Dnm2	unique_peak1	8	0	3.47995	1.73997	3.61236
chr9	21939137	21939299	235044	Lppr2	unique_peak2	1	14	-2.60678	2.6035	3.03833
chr9	22012729	22012916	19089	Prkcsh	unique_peak2	1	15	-2.69989	2.65005	3.285
chr9	42550259	42550474	110637	Grik4	unique_peak2	1	16	-2.78736	2.69378	3.53488
chr9	42816646	42816818	110637	Grik4	unique_peak1	10	0	3.77078	1.88539	4.51545
chr9	44865889	44866027	214162	Kmt2a	unique_peak1	10	2	2.18581	2.67787	3.03833
chr9	55937750	55937949	244891	Scaper	unique_peak2	1	15	-2.69989	2.65005	3.285
chr9	56090045	56090313	19200	Pstpip1	unique_peak2	4	25	-2.07236	3.66426	3.01816
chr9	56876784	56877096	121021	Cspg4	unique_peak2	4	30	-2.32612	3.79114	4.09376
chr9	58032968	58033130	330951	Gm16130	unique_peak2	0	12	-3.4049	1.99799	3.10048
chr9	58032968	58033130	382077	Ccdc33	unique_peak2	0	12	-3.4049	1.99799	3.10048
chr9	58054412	58054619	382077	Ccdc33	unique_peak1	15	2	2.72885	2.94939	4.01305
chr9	58118602	58118751	382077	Ccdc33	unique_peak2	0	15	-3.70446	2.14777	3.91339
chr9	58145538	58145884	20897	Stra6	unique_peak2	4	25	-2.07236	3.66426	3.01816
chr9	58198672	58198837	320563	Islr2	unique_peak2	1	14	-2.60678	2.6035	3.03833
chr9	58307505	58307827	16949	Loxl1	unique_peak2	2	21	-2.57169	3.17359	3.05312
chr9	62423373	62423536	235431	Coro2b	unique_peak1	9	1	2.63264	2.31632	3.10048
chr9	64017928	64018176	17130	Smad6	unique_peak2	2	21	-2.57169	3.17359	3.05312
chr9	64118749	64118919	235435	Lctl	unique_peak1	10	2	2.18581	2.67787	3.03833
chr9	65003268	65003437	57874	Ptplad1	unique_peak2	0	12	-3.4049	1.99799	3.10048
chr9	65116801	65116945	56741	Igdcc4	unique_peak1	11	2	2.31192	2.74092	3.285
chr9	65313382	65313478	270166	Clpx	common_peak1	44	19	1.49056	5.06721	4.44353
chr9	65313387	65313477	270166	Clpx	common_peak2	43	16	1.69245	4.93369	5.22068
chr9	70501114	70501235	93836	Rnf111	unique_peak1	6	0	3.11572	1.55786	3.0103
chr9	71157592	71157749	64008	Aqp9	unique_peak2	0	12	-3.4049	1.99799	3.10048
chr9	75405422	75405585	50772	Mapk6	unique_peak1	9	1	2.63264	2.31632	3.10048
chr9	75441742	75441983	235497	Leo1	unique_peak2	1	15	-2.69989	2.65005	3.285
chr9	79890170	79890301	70598	Filip1	unique_peak1	7	0	3.30925	1.65462	3.31133
chr9	102527232	102527413	16716	Ky	unique_peak2	0	12	-3.4049	1.99799	3.10048
chr9	103651218	103651396	81907	Tmem108	unique_peak1	11	1	2.89688	2.44844	3.91339
chr9	106013258	106013557	68553	Col6a4	unique_peak2	1	19	-3.02182	2.81102	3.75443
chr9	106153034	106153174	235582	Glyctk	unique_peak2	1	15	-2.69989	2.65005	3.285
chr9	106207668	106207841	23999	Twf2	unique_peak1	13	1	3.12029	2.56014	4.4643
chr9	106655700	106655937	108068	Grm2	unique_peak2	0	14	-3.61135	2.10121	3.64039
chr9	107282363	107282484	102626	Mapkapk3	unique_peak1	7	0	3.30925	1.65462	3.31133
chr9	107400413	107400923	56808	Cacna2d2	unique_peak2	7	36	-1.90021	4.25935	3.68844
chr9	107518822	107519019	56808	Cacna2d2	unique_peak2	2	23	-2.69722	3.23635	3.51
chr9	110695697	110695924	72654	Ccdc12	unique_peak2	1	16	-2.78736	2.69378	3.53488
chr9	110953881	110954060	74249	Lrrc2	unique_peak2	1	14	-2.60678	2.6035	3.03833
chr9	114379367	114379551	56693	Crtap	unique_peak2	1	15	-2.69989	2.65005	3.285
chr9	119067908	119068108	22351	Vill	unique_peak2	1	14	-2.60678	2.6035	3.03833
chr9	119151451	119151589	235674	Acaa1b	unique_peak1	8	0	3.47995	1.73997	3.61236
chr9	119402559	119403161	11481	Acvr2b	unique_peak2	9	54	-2.14871	4.707	6.57855
chr9	119428269	119428425	11481	Acvr2b	unique_peak2	0	12	-3.4049	1.99799	3.10048
chr9	119489587	119489723	20271	Scn5a	unique_peak1	12	2	2.42792	2.79892	3.53488
chr9	119501779	119501935	20271	Scn5a	common_peak1	10	1	2.77078	2.38539	3.64039
chr9	119515847	119516035	20271	Scn5a	unique_peak2	0	14	-3.61135	2.10121	3.64039
chr9	119983558	119983744	215418	Csrnp1	unique_peak2	1	14	-2.60678	2.6035	3.03833
chr9	120934388	120934575	12387	Ctnnb1	unique_peak2	1	15	-2.69989	2.65005	3.285
chr9	121469985	121470324	67095	Trak1	unique_peak2	5	29	-2.01458	3.8996	3.43645
chrUn_JH584304	53419	53595	66776	Pisd-ps3	unique_peak2	16	52	-1.32624	5.0648	3.25243
chrX	36874831	36875004	22209	Ube2a	unique_peak2	0	13	-3.51182	2.05145	3.36932
chrX	98233308	98233464	13075	Cyp19a1	unique_peak1	10	1	2.77078	2.38539	3.64039
chrX	101381629	101381766	14618	Gjb1	unique_peak1	6	0	3.11572	1.55786	3.0103
chrY	90807432	90807556	170942	Erdr1	unique_peak2	3	34	-2.82461	3.71698	5.55481
